# Supplementary material for: Resolving the Trophic Relations of Cryptic Species: An Example Using Stable Isotope Analysis of Dolphin Teeth
Source: PLoS One. 2011 Feb 18;6(2):e16457. doi: 10.1371/journal.pone.0016457 (PMC3041760; doi:10.1371/journal.pone.0016457)
Supplement: Data S1 — The raw data is presented in two tabs, one showing the prey data, the other showing the dolphin data associated with this study. (XLS) [file pone.0016457.s001.xls]

## Sheet: Dolphin data
	Museum Code	Location	Date of collection	Year	Sex	Final Age	Species	Haplotype	δ13C	δ15N
	C31643				Female	12	CBD		-15.346	14.7637
	C28677	Wilson's prom	25/9/1991	1991		1	CBD		-15.9097	14.4667
	C29587	Kennedy's point	1992-06-01	1992	Male	9	SABD		-12.7188	14.2643
	C29460	Sutton Rocks	1984-01-04	1984	Female	11	CBD		-15.3357	12.7978
	C29582	Tom's creek	1986-05-08	1986	Female	20	SABD	Gipp	-13.2012	15.21
	C24987	Lorne	18/5/1967	1967		4	CBD		-15.924	15.9957
	C29581	Port Fairy	22/1/1986	1986	Male	4	CBD		-15.5246	14.1782
	C7799	Lorne	18/5/1967	1967		3	CBD		-15.5329	14.5743
	C24990	Kilarney Beach	27/1/1981	1981	Male	2	CBD		-15.201	15.8713
	C29585	Wild Dog creek	13/5/1990	1990	Male	9	CBD		-15.2278	13.9499
	C24944	Elwood	1967-06-02	1967	Female		SABD	PPB	-13.4029	15.5251
	C28760	Sandringham	13/11/1992	1992		13	SABD	PPB	-13.3869	17.0298
	C29580	Murrells beach	17/1/1986	1986	Male	14	CBD		-15.1557	15.621
	C29577	Safety Beach	23/7/1985	1985	Female	10	SABD	PPB	-13.8366	14.6226
	C29586	Rippleside	27/7/1991	1991	Male	12	SABD		-13.9051	16.6437
	C10357					20			-12.8735	14.4713
	C31642		1995-01-04	1995		11			-14.9983	14.981
	W5482/C35969	Phillip Island	2006-08-03	2006	Male	8	CBD		-15.5093	14.4128
	W5488/C35986	Mitchell River	2006-04-04	2006	female	20	SABD	Gipp	-14.3355	15.2212
	W5501/C35987	Holland's landing	21/7/2006	2006	Male	11	SABD	Gipp	-14.5375	15.5569
	C35965	Lake Wellington	14/12/2006	2006	Male	9	SABD	Gipp	-15.7677	15.9952
	C35968	Poddy Bay	30/8/2006	2006		11	SABD	Gipp	-14.8692	14.3468
	W5541/C35985	Blonde Bay	2006-01-12	2006	Male	8	SABD	Gipp	-15.4364	15.2376
	W5545/C35966	Lake Wellington	14/12/2006	2006	Male	30	SABD	Gipp	-15.2764	15.7636
	W5533/C35984	Port Fairy	27/10/2006	2006	Male	8	CBD		-15.6138	15.7812
	C29461	Port Melbourne	1984-08-03	1984	Female	11	SABD	PPB	-13.7791	18.5005
	C23490	Lorne	1979-03-11	1979	Female		CBD		-15.0932	15.4082
	C35947	Cape Conran	2004-08-01	2004		8	CBD		-17.1193	14.7606
	C29584	Torquay	17/4/1988	1988	Female	2	CBD		-15.942	15.1932
	C29463	Secombe	1984-08-11	1984		25	SABD	Gipp	-15.2437	14.5576
	Beaumaris	Beaumaris	21/1/2008	2008	Male	21	SABD	PPB	-15.0773	18.6031
	Kilarney Beach	Warnambool-Kilarney Beach	22/1/2008	2008	Female	9	CBD		-15.4615	14.9941
	Point Henry	Point Henry	23/1/2008	2008	Male	13	SABD	PPB	-15.0343	17.8394
	Point Ricardo	Point Ricardo	23/6/2007	2007	Female	11	CBD		-15.3553	16.2306
	Cape Conran	Cape Conran	27/5/2008	2008			CBD		-13.4259	16.0652

## Sheet: Prey data
	Species	Number	Location	δ13C	δ15N	Species	Location	δ13C	δ15N
	Snapper (Pagrus auratus)	1	Gippsland Lakes	-16.9993	22.1513	Snapper (Pagrus auratus)	Port Phillip Bay	-17.6435	12.6664
	Snapper (Pagrus auratus)	2	Gippsland Lakes	-16.915	23.4679	Snapper (Pagrus auratus)	Port Phillip Bay	-17.1302	12.8536
	Yellowfin Bream (Acanthopagrus australis)	1	Gippsland Lakes	-17.988	14.4469	Yellowfin Bream (Acanthopagrus australis)	Port Phillip Bay	-17.819	12.1938
	Yellowfin Bream (Acanthopagrus australis)	2	Gippsland Lakes	-17.182	14.1546	Yellowfin Bream (Acanthopagrus australis)	Port Phillip Bay	-20.6555	21.0207
	Squid (Nototodarus gouldi)	1	Gippsland Lakes	-19.6651	12.591	Squid (Nototodarus gouldi)	Port Phillip Bay	-19.6475	11.8813
	Squid (Nototodarus gouldi)	2	Gippsland Lakes	-19.6647	12.9941	Squid (Nototodarus gouldi)	Port Phillip Bay	-18.7826	12.4023
						Squid (Nototodarus gouldi)	Port Phillip Bay	-18.9354	11.9386
	Silver Trevally (Pseudocaranx dentex)	1	Gippsland Lakes	-16.8936	11.0724	Silver Trevally (Pseudocaranx dentex)	Port Phillip Bay	-19.1612	13.2678
	Silver Trevally (Pseudocaranx dentex)	2	Gippsland Lakes	-16.0983	10.1738	Silver Trevally (Pseudocaranx dentex)	Port Phillip Bay	-16.1315	10.7272
	Silver Trevally (Pseudocaranx dentex)	3	Gippsland Lakes	-16.9162	10.6272
	Flathead (Platycephalus sp.)	1	Gippsland Lakes	-18.8695	14.0394	Flathead (Platycephalus sp.)	Port Phillip Bay	-14.8465	10.9293
	Flathead (Platycephalus sp.)	2	Gippsland Lakes	-19.023	13.7588	Flathead (Platycephalus sp.)	Port Phillip Bay	-16.364	11.2104
	Garfish (Hyporhampus sp.)	1	Gippsland Lakes	-18.7695	13.5777	Garfish (Hyporhampus sp.)	Port Phillip Bay	-14.1685	8.97097
	Garfish (Hyporhampus sp.)	2	Gippsland Lakes	-19.1683	12.2362	Garfish (Hyporhampus sp.)	Port Phillip Bay	-18.1189	12.0568
	Garfish (Hyporhampus sp.)	3	Gippsland Lakes	-19.618	12.9744
